# Supplementary material for: Moralization and extremism robustly amplify myside sharing
Source: PNAS Nexus. 2023 Apr 10;2(4):pgad078. doi: 10.1093/pnasnexus/pgad078 (PMC10129063; doi:10.1093/pnasnexus/pgad078)
Supplement: pgad078_Supplementary_Data [file pgad078_supplementary_data.zip]

Archive with 2 entries (2 files):
- PNASNEXUS-PNASNEXUS-2022-00660-s01.pdf
- SM_April3.docx
